# Supplementary material for: Biochemical Studies on Human Ornithine Aminotransferase Support a Cell-Based Enzyme Replacement Therapy in the Gyrate Atrophy of the Choroid and Retina
Source: Int J Mol Sci. 2024 Jul 19;25(14):7931. doi: 10.3390/ijms25147931 (PMC11277095; doi:10.3390/ijms25147931)
Supplement: Supplementary file 1 [file ijms-25-07931-s001.zip]

Archive with 1 entries (1 files):
- ijms-3050154-supplementary.pdf
